# Supplementary material for: Circulating pentraxin 3 is positively associated with chronic hyperglycemia but negatively associated with plasma aldosterone concentration
Source: PLoS One. 2018 May 1;13(5):e0196526. doi: 10.1371/journal.pone.0196526 (PMC5929511; doi:10.1371/journal.pone.0196526)
Supplement: S1 File — (XLSX) [file pone.0196526.s001.xlsx]

## Sheet: Sheet1
	male:1, female: 0			Existence (yes:1, No: 0)				Duration		yes: 1, No: 0																			Use of each drug (yes: 1, No: 0)
No.	Sex	Age	BMI	HT	PA	DM	DL	HT	DM	Current smoker	sBP	dBP	HbA1c	Cre	uAlb	uNa	LDL	HDL	TG	PRA	PAC	ACTH	CS	hsCRP	Max IMT	mean baPWV	8-epi-PGF2α	PTX3	ARBs	ACEis	MRBs	CCBs	Diuretics	βBs	αBs	insulin	GLP1-RAs	DPP4is	SGLT2is	MTFs	TZDs	SUs	Glinides	αGIs	Statins	antiplatelets
1	0	38	24.0493	1	0	0	0	1	0	0	119	89		0.54		60.7267	65	56	54			5	1.4	0.012	0.9		196	2.63	0	0	0	0	0	0	0	0	0	0	0	0	0	0	0	0	0	0
2	1	76	27.7067	1	0	1	0	12	12	0	140	83	6.4	0.54		11.7978	89	50	64					0.019	2.1			2.75	1	0	0	0	0	0	0	0	0	0	0	1	0	0	0	0	0	0
3	0	75		1	0	0	1				115	65		0.43			123	89	86					0.012	3			1.24	1	0	0	0	1	0	0	0	0	0	0	0	0	0	0	0	1	0
4	1	61	29.3323	1	0	1	1		9	1	119	78	5.5	1.03			85	50	109					0.228	1.2		413	1.29	1	0	0	1	0	0	0	0	0	0	0	0	0	1	0	1	1	0
5	0	60	36.2798	1	0	1	1	14	14	0	113	47	10.9	1.39		240.141	93	57	210					0.189	2.2	2101.33	546	2.56	1	0	0	1	1	1	1	0	0	0	0	1	0	0	0	0	1	0
6	1	36	33.0521	1	0	1	0	0	0	0	122	87		0.88	6.9		137	45	185	1.3	131	6.9	4.2	0.041			316	1.36	0	0	0	0	0	0	0	0	0	0	0	0	0	0	0	0	0	0
7	1	62	22.8586	0	0	1	0	0	27	1	122	73	7.6	0.64	10.4	147.965	126	37	109	2	136	14.1	21.8	0.008	1.3	1378.67	262	1.91	0	0	0	1	0	0	0	0	0	0	0	1	0	1	0	1	0	0
8	1	53	21.2037	1	1	0	1	20	7	1			7.2	0.79	3.5	58.4751	79	72	57	0.7	71	34.6	13.5	0.017	4	1362.67	291	2.24	0	0	0	1	0	0	0	1	0	0	0	0	0	0	0	0	1	0
9	0	80	26.2245	1	0	1	1	13	13	0	163	80	9	1.96	2263.6	141.467	132	31	292			19.2	9.3	0.055	1.9	2064.67	183	2.17	1	1	0	1	1	0	0	1	0	0	0	0	0	0	0	0	1	0
10	0	63	22.3707	0	0	0	0	0	0	1	120	68	5	0.49	6.8	99.3377	107	52	76	1.2	74	21.6	7.8	0.03	0.7	1541.33	331	2.64	0	0	0	0	0	0	0	0	0	0	0	0	0	0	0	0	0	0
11	0	67	21.0282	1	1	0	1	25	0		123	98	5.3	0.63	6.6	540.28	60	52	38	0.1	347	19.5	11.2	0.028	1.8	1723	503	2.19	0	0	0	1	0	1	0	0	0	0	0	0	0	0	0	0	1	0
12	1	40	16.4062	0	0	1	0	0	5	1			10.5	0.68	16.5	1426.28		36	51					0.016	0.8	1644.33	389	2.78	0	0	0	0	0	0	0	1	0	0	0	0	0	0	0	0	0	0
13	0	60	32.6058	1	0	1	1	12	9	0	144	79	9.1	0.51	34.7	221.498	61	51	74					0.099	1.5	1984.67	334	2.1	1	0	0	1	0	0	0	0	0	0	0	1	1	1	0	1	1	0
14	1	59	19.096	1	0	1	0	11	12	1	129	68	9.2	0.56	5.6		88	55	83					0.032	2.9	1610.33	665	1.6	1	0	0	1	0	0	0	0	0	0	0	1	0	1	0	0	0	0
15	0	62	24.0779	1	1	0	0	6	0	0	160	80		0.66	8.2	152.859	161	49	103	0.1	78	6.8	7.7	0.022	1.1		169	1.74	0	0	0	1	0	0	0	0	0	0	0	0	0	0	0	0	0	0
16	1	70	20.9306	1	0	0	0	25	0	1			5.4	0.88	10	272.405	83	52	77	0.7	52	3.6	6.6	0.067	2	1600.67	186	3.31	0	0	0	1	0	0	0	0	0	0	0	0	0	0	0	0	0	0
17	1	71	25.3979	1	0	1	1	2	2	0	112	60	8.3	0.8	3.6	245.977	153	45	193					0.084	1.7	1823.33	196	2.07	1	0	0	0	0	0	0	0	0	0	0	1	0	0	1	1	1	0
18	1	49	26.1738	1	1	1	0	2	6	0	120	100	6.9	0.55	12.9	65.9421	131	33	121	0.2	78	23.5	6.5	0.193	1	1655	169	1.2	0	0	0	1	0	0	0	0	0	0	0	1	0	1	0	0	0	0
19	1	60	24.9797	1	0	1	0	2	1	0	150	90	15.4	1.04	10	84.2929	129	41	147					0.023	2.4	2150.33	117	3.36	0	0	0	1	0	0	0	0	0	0	0	0	0	1	0	0	0	0
20	1	58	22.8446	0	0	1	0	0	10		102	65	8.6	0.77	10.7	89.7868	123	36	149					0.191	1.1	2346.33	336	2.41	0	0	0	0	0	0	0	0	0	0	0	1	0	1	0	1	0	0
21	0	44	19.8389	1	1	0	0	3	0	0	140	80	4.5	0.63	8.2	76.2637	98	70	58	0.5	107	42.4	9.3	0.068	1.5	1229.33	172	2.22	0	0	0	1	0	0	0	0	0	0	0	0	0	0	0	0	0	0
22	1	40	28.7236	0	0	1	1	0	7	1	117	77	12.8	0.87	12.4		156	41	150					0.048	0.6		195	3.42	0	0	0	0	0	0	0	0	0	0	0	1	1	0	1	0	1	0
23	1	64	23.426	1	1	0	0	20	0	0	130	70	5	1.59	2.3	59.7432	91	50	111	1.3	87	54	17.6	0.047	0.75	1555.67	154	2.01	0	0	0	1	0	0	1	0	0	0	0	0	0	0	0	0	0	0
24	0	61	23.8732	0	0	0	0	0	0	1			5.1	0.54	5.9	113.426	81	61	87	1.2	77	28.1	6.7	0.026	1.2		387	0.89	0	0	0	0	0	0	0	0	0	0	0	0	0	0	0	0	0	0
25	0	56	26.7432	1	1	0	0	1	0	0	142	83	5.4	0.72	8.9	26.8078	137	48	176	0.5	110	14.9	11.2	0.043	1.5	2132.67	319	1.1	0	0	0	1	0	0	1	0	0	0	0	0	0	0	0	0	0	0
26	1	58	27.5987	1	1	0	0	20	0	0	153	96	4.7	1.2	1.7	47.2654	164	50	183	2	182	40.3	12.6	0.045	2.6	1471.67	199	1.94	0	0	0	1	0	0	0	0	0	0	0	0	0	0	0	0	0	0
27	0	61	22.5241	1	1	0	0	10	0	0	110	75	5.2	0.92	4.9	140.993	180	47	238	0.9	92	22.9	9.6	0.049	1.5	1673.67	221	1.56	0	0	0	1	0	0	0	0	0	0	0	0	0	0	0	0	0	0
28	0	63	24.619	1	1	0	0	20	0	0	148	74	5	0.69	3.5	86.1467	111	55	75	0.6	138	42.8	9.4	0.018	1.1	1550.33	206	1.37	0	0	0	1	0	0	0	0	0	0	0	0	0	0	0	0	0	0
29	1	37	42.3777	0	0	1	0	0	2	0	106	77	7.4	0.69	87		129	27	130					0.27	2.4	1040.67	178	3.06	0	0	0	0	0	0	0	0	0	0	0	1	0	0	0	0	0	0
30	1	38	21.1419	0	1	0	0	4	0	0	105	60	4.9	0.95	2.1	50.9408	117	43	108	2	116	20.6	13.6	0.055	0.6	1266.33	166	1.53	0	0	0	0	0	0	0	0	0	0	0	0	0	0	0	0	0	0
31	1	44	23.1916	1	1	1	0	2	0	1			4.8	1.06	10	114.218	106	61	135	1.5	225	20.8	8.1	0.012	0.8	1544	196	1.35	0	0	0	1	0	0	0	0	0	0	0	0	0	0	0	0	0	0
32	0	40	23.5539	1	0	1	0	1	0	0	125	88	6.5	0.44	10.4	105.025	120	66	112	0.6	94	70.2	12.4	0.113	0.8	1495	390	2.01	0	0	0	1	0	0	0	0	0	0	0	0	0	0	0	0	0	0
33	0	73	27.8876	1	0	1	0		20	0	129	70	10	0.95	17.1		118	42	134					0.325	0.7		299	2.8	0	0	0	1	0	0	0	0	0	1	0	1	0	1	0	0	0	0
34	1	65	20.8973	0	0	1	0	0	0	0	96	58	9.8	0.61	4.2		133	29	149					0.37	2.7	1085	434	5.14	0	0	0	0	0	0	0	0	0	1	0	0	0	1	0	0	0	0
35	1	61	22.112	0	0	1	1	0	10	1	120	80	10.7	0.5	30.3		80	31	160					0.048	2.6	1273	500	1.71	0	0	0	0	0	0	0	0	0	0	0	1	1	1	0	1	1	0
36	1	49	29.685	0	0	1	0	0	8	0	118	67	9.9	0.65	2.3		50	54	61	4	59	31.9	8.7	0.013	2	1161.67	598	3.86	0	0	0	0	0	0	0	0	0	0	0	0	0	1	0	0	0	0
37	0	78	23.2406	1	0	1	1	41	41	0	166	92	7.5	0.71	27.5		67	35	113	0.4	74	48	19.6	0.165	1.6	2635.67	323	3.52	1	0	0	1	0	0	0	0	0	0	0	0	0	0	0	0	1	0
38	1	62	23.7741	0	0	1	0	0	0	0	110	70	7.8	0.89	26.5	53.2846	167	48	175	4.3	142	48.1	19	0.111	2.8	1577	200	2.03	0	0	0	0	0	0	0	0	0	1	0	0	0	0	0	0	0	0
39	1	49	26.7832	1	0	1	0		6	0	174	78	7.3	1.09	119.3	33.5861	90	38	111	0.3	53	9.2	2.8	0.02	2.4	1780.67	150	3.15	1	0	0	0	0	0	0	1	0	0	0	0	0	0	0	0	0	0
40	1	39	36.1395	1	1	1	0	1	1	1	141	79	5.2	0.76	16	189.239	121	53	156	0.1	118	9.8	9.7	0.485	0.8	1176.67	441	3	0	0	0	1	0	0	1	0	0	0	0	1	0	0	0	0	0	0
41	1	49	35.3224	1	1	0	0	1	0	1	136	60	5.5	0.77	3.6	80.931	112	30	377	0.9	181	30.8	16.4	0.179	1.1	1295.67	405	2.01	0	0	0	1	0	0	0	0	0	0	0	0	0	0	0	0	0	0
42	1	53	19.5339	0	0	1	0	0	0	1	117	78	9.7	0.52	7.5		118	60	101	7.4	170	21.7	3.3	0.059	2.2	1305.67	1040	6.01	0	0	0	0	1	0	0	0	0	0	0	0	0	0	1	0	0	0
43	1	41	27.3413	1	0	0	1	5	0	0	149	104	5.2	0.83	14.4	45.1418	142	47	224	1.9	119	11	3.1	0.167	0.8	1526.67	230	1.83	0	0	0	1	0	0	0	0	0	0	0	0	0	0	0	0	1	0
44	0	63	23.9226	0	0	1	0	0	7	0	145	89	9.7	0.58	5.9		132	56	81	0.1	82	41.9	12.8	0.211	0.7	1536.67	546	5.15	0	0	0	0	0	0	0	0	0	0	0	1	0	1	0	0	0	0
45	0	70	29.5275	0	0	1	0	0	5	0	124	83	10.7	0.47	5.4	109.273	146	51	129	1.1	75	35.9	13.5	0.142	1.1	2097	498	2.96	0	0	0	0	0	0	0	1	0	0	0	1	0	1	0	1	0	0
46	1	70	20.1598	1	0	1	1	0	12	0	142	75	11	0.69	92.9	356.722	103	43	116	1.4	69	58.7	18.2	0.012	2.1	1694.33	260	2.31	0	0	0	0	0	0	0	0	0	0	0	0	0	1	0	1	1	0
47	1	54	23.3373	1	0	1	0	10	18	1	132	65	7.6	7.26	1341.6		48	44	51	0.2	37	38.4	11.8	0.5	4.2	1691.67	104	11.97	1	1	0	1	0	1	1	1	0	0	0	0	0	0	0	0	0	0
48	0	39	22.0001	1	1	0	0	3	0	0	145	104	4.9	0.49			91	50	33	0.5	37		6	0.117	1.7	1617.67	319	6.03	0	0	0	1	0	0	0	0	0	0	0	0	0	0	0	0	0	0
49	1	71	21.7389	0	0	1	0	0	1	1	98	53	14.8	0.49	14.2		84	56	45	0.5	69	66.7	17.8	0.005	3.2	1114	412	4.47	0	0	0	0	0	0	0	0	0	1	0	0	0	1	0	1	0	0
50	0	47	19.6339	1	1	0	0	7	0		162	97	4.5	0.48	37.1	102.265	98	78	50	0.1	302	13.7	11.4	0.099	1.8	1139.33	464	2.47	0	0	0	0	0	0	0	0	0	0	0	0	0	0	0	0	0	0
51	0	58	22.2222	1	0	1	1		21	0	160	82	9.1	0.51	318.7	175.059	54	75	73	4.5	53	32	15.1	0.017	1.4	1466	286	4.98	1	0	0	0	0	1	0	1	0	0	0	0	0	0	0	0	1	0
52	0	56	27.3399	0	0	1	1		2	0	93	61	10.5	0.54	14.6	114.494	153	47	108	0.3	103	15	7	0.08	2.9	1673	340	3.05	0	0	0	0	0	0	0	0	0	1	0	0	0	0	0	0	1	0
53	1	62	20.479	0	0	1	1	0	30	0	104	61	8.6	0.91	1.9	115.574	76	34	140	1.6	111	7.1	0.7	0.103	2.8	1390	301	1	0	0	0	0	0	0	0	0	0	1	0	1	0	0	0	0	1	0
54	1	40	23.5774	1	0	0	1	0	0	0	128	90	5.6	0.57	7.1	114.829	138	57	113	1	197	74.2	12.1	0.265			182	2.21	0	0	0	1	0	0	0	0	0	0	0	0	0	0	0	0	1	0
55	0	41	22.1718	1	1	0	0	4	0	0	138	97	4.5	0.73	11	57.3937	93	83	44	0.5	159	13.3	8.6	0.022	0.7	1223.67	239	2.31	0	0	0	0	0	0	0	0	0	0	0	0	0	0	0	0	0	0
56	0	56	25.0657	0	0	1	0	0	8	0	120	82	7.7	0.55	4.3		89	47	69	0.3	76	60.2	18.8	0.08	1.9	1412.33	474	3.29	0	0	0	0	0	0	0	0	0	0	0	1	0	0	0	0	0	0
57	1	50	29.2975	0	0	0	0	0	0	1	129	87	5.5	0.79		44.8171				2.4	59	26.5	7.7	0.037	0.6	1286.67	329	1.13	0	0	0	0	0	0	0	0	0	0	0	0	0	0	0	0	0	0
58	1	56	26.7379	0	0	1	1	0	8	0	113	66	10.4	0.66	14.9	210.568	148	43	163	1.9	107	36	17.6	0.042	0.9	1624	261	1.35	0	0	0	0	0	0	0	1	0	0	0	0	0	0	0	0	1	0
59	0	46	26.6728	1	1	0	0	1	0	0	127	77	5.2	0.69	2.6	231.839	110	65	68	0.7	104	5	6.5	0.023	0.6	1261.67	233	1.43	0	0	0	1	0	0	0	0	0	0	0	0	0	0	0	0	0	0
60	1	41	25.0236	1	1	0	0	5	0	0	136	88	5	0.81	3.7	116.171	120	53	93	3.7	104	13.8	5.5	0.071	1.8	1507.33	247	4.43	0	0	0	1	0	0	0	0	0	0	0	0	0	0	0	0	0	0
61	0	83	19.3962	0	0	1	0	0	10	0	111	67	12	0.62	44.1		83	61	107	1.8	109	15	9.2	0.083	2.1		445	3.42	0	0	0	0	0	0	0	0	0	1	0	0	1	1	0	0	0	0
62	0	30	19.428	1	1	0	0	4	0	0	118	80	4.6	0.57	12.5	164.066	70	57	42	0.1	58	3.7	8.7	0.092	0.5	1231.33	428	1.85	0	0	0	0	0	0	0	0	0	0	0	0	0	0	0	0	0	0
63	0	71	23.3191	0	0	1	1	0	11	0	129	78	9.3	0.73	18.6	485.075	76	37	242	0.3	57	46	10.4	0.026	2.6	1698.33	264	2.78	0	0	0	0	0	0	0	0	0	1	0	0	0	0	0	1	1	0
64	1	19	26.8349	0	0	1	0	0	5	0			9.4	0.65	4.4	75.854	95	51	108	2.6	88	29.5	6.9	0.058	0.6	969	338	2.55	0	0	0	0	0	0	0	1	0	0	0	0	0	0	0	0	0	0
65	1	39	24.977	0	1	0	0	0	0	1	138	86	4.9	0.78	2.9	26.907	85	73	84	0.2	76	6.3	8.9	0.013	0.7	1123.67	315	2	0	0	0	0	0	0	0	0	0	0	0	0	0	0	0	0	0	0
66	1	51	24.8378	0	0	1	0	0	13	0	136	99	10.7	0.8	8.2	159.803	126	49	151	1.1	110	38.7	9.8	0.104	2.5	1422.33	266	2.26	0	0	0	0	0	0	0	0	0	1	0	1	0	1	0	1	0	0
67	1	70	26.1719	1	0	1	1		2	0	140	82	8.7	0.81	87.1	125.35	113	51	105	0.8	47	27.3	10.6	0.5	2.3	1841	243	3.56	1	0	0	1	0	0	0	0	0	1	0	1	0	1	0	0	1	0
68	1	57	29.1386	1	1	0	1	1	0	0	148	91	5.5	0.78	8	39.0275	89	44	108	0.3	71	33.2	7.9	0.057			173	1.96	0	0	0	1	0	0	1	0	0	0	0	0	0	0	0	0	1	0
69	1	40	28.5413	0	0	1	0	0	1	0	112	82	7.9	0.74	14.5	60.4921	117	28	109	0.5	58	21.1	11.4	0.053	1.7	1321.33	113	5.28	0	0	0	0	0	0	0	0	0	0	0	1	0	1	0	1	0	0
70	1	60	26.6658	1	1	1	0	6		0	138	92	5.9	0.62	6.4	160.265	70	57	65	0.2	153	28.3	11.5	0.5	1	1947.67	251	1.89	0	0	0	1	0	0	0	0	0	1	0	0	0	0	0	0	0	0
71	0	44	30.1103	1	0	1	0	0	0	0	153	83	12.4	0.65	502.7	95.82	185	36	187	1	47	27.7	16.9	0.341	0.7	1854	294	7.57	0	0	0	0	0	0	0	0	0	0	0	0	0	0	0	0	0	0
72	1	44	22.8789	1	0	1	1	0	1	1	128	79	6.8	0.76	2.4	46.4076	81	51	155	1.7	126	78.3	15.7	0.05	0.8	1144.67	352	5.12	0	0	0	0	0	0	0	0	0	0	0	0	0	0	1	0	1	0
73	1	36	23.597	0	0	1	0	0	1	1	116	69	11.6	0.57	53.3	45.5725	126	51	86	3.3	131	23	8.4	0.088	3.4	1199.67	338	3.91	0	0	0	0	0	0	0	1	0	0	0	0	0	0	0	0	0	0
74	1	73	25.727	1	0	1	1	23	23	1	86	36	7.8	0.74	7	134.259	67	53	80	4.3	47	35.8	8.6	0.215	1.4	1811	273	2.79	1	0	0	1	0	0	0	0	0	0	0	1	0	0	0	1	1	0
75	0	73	23.5084	0	1	0	1	20	0	0	114	68	5.3	1.52	8.5	228.388	74	65	101	0.3	58	27.9	11.6	0.062	1.5	1895.67	86	1.9	0	0	0	0	0	0	0	0	0	0	0	0	0	0	0	0	1	0
